# Supplementary material for: Impact of Combined Baricitinib and FTI Treatment on Adipogenesis in Hutchinson–Gilford Progeria Syndrome and Other Lipodystrophic Laminopathies
Source: Cells. 2023 May 9;12(10):1350. doi: 10.3390/cells12101350 (PMC10216179; doi:10.3390/cells12101350)
Supplement: Supplementary file 1 [file cells-12-01350-s001.zip]

Archive with 1 entries (1 files):
- cells-2354119-supplementary.pdf
